# Supplementary material for: The Validation of a Single Multiplex Typing System With 45 Y-STR Markers for Familial Searching and Database Construction
Source: Front Genet. 2022 Jan 27;13:842004. doi: 10.3389/fgene.2022.842004 (PMC8829124; doi:10.3389/fgene.2022.842004)
Supplement: Supplementary file 6 [file DataSheet1.xlsx]

## Sheet: Table S1
Supplementary Table 1 The detailed information of 45 Y-STR loci included in the Y45 kit.
Locus	Repeat structure	Allelic Ladder	Fluorescent dye	Genotype of 9948
DYS392	TAT	7-17	FAM	13
DYS389I	TCTA	9-17	FAM	13
DYS447	TTATA	18-31	FAM	25
DYS389II	[TCTG][TCTA]	24-33	FAM	31
DYS438	TTTTC	7-14	FAM	11
DYS549	GATA	8-15	FAM	13
DYS645	TGTTT	5-10	FAM	8
DYS596	[GGA][GAA]	13-18	FAM	16
DYS522	ATAG	7-15	FAM	10
DYS391	TCTA	6-13	HEX	10
DYS456	AGAT	11-21	HEX	17
DYS19	TAGA	12-19	HEX	14
DYS460	TAGA	6-14	HEX	11
DYS388	ATT	8-17	HEX	12
DYS444	TAGA	10-16	HEX	12
DYS552	TCTA	22-29	HEX	23
DYS557	TTTC	10-25	HEX	16
DYS437	TCTA	11-17	SUM	15
DYS481	CTT	16-32	SUM	24
DYS533	TATC	7-15	SUM	12
DYS390	TCTA	19-28	SUM	24
DYS385a/b	[AAGG][GAAA]	7-28	SUM	11,14
DYS520	[GATA][CATA]	18-29	SUM	25
DYS593	AAAAT	14-18	SUM	15
DYS510	GATA	13-21	SUM	17
DYS393	AGAT	8-16	LYN	13
DYS617	TTA	9-14	LYN	12
Y-GATA-H4	TAGA	7-15	LYN	12
DYS439	GATA	7-15	LYN	12
DYS635	[TATG][TCTA]	17-28	LYN	23
DYS531	AAAT	9-14	LYN	11
DYS643	CTTTT	4-15	LYN	11
DYS527a/b	GGAA	14-29	LYN	21,22
DYS443	TTCC	11-21	LYN	14
DYS459a/b	ATTT	7-11	PUR	9,10
DYS576	AAAG	12-27	PUR	16
DYS458	GAAA	12-23	PUR	18
Y-GATA-A10	ATCT	10-18	PUR	14
DYS448	AGAGAT	15-23	PUR	19
DYS587	CAATA	15-25	PUR	18
DYS622	GAAA	14-22	PUR	19
DYS508	TATC	8-15	PUR	11

## Sheet: Table S2
Supplementary Table 2 Values of stutter ratio and recommended filter for all 45 loci.
Locus	Average	Minimum	Maximum	SD	Recommended filter
DYS19	0.0726	0.0327	0.1193	0.0166	0.1223
DYS385a/b	0.1054	0.0646	0.232	0.0237	0.1765
DYS388	0.1013	0.0511	0.1455	0.0211	0.1646
DYS389I	0.07	0.0437	0.2649	0.0298	0.1593
DYS389II	0.1544	0.1168	0.1936	0.0158	0.2019
DYS390	0.1042	0.0088	0.1394	0.0186	0.1601
DYS391	0.1081	0.0607	0.3441	0.061	0.2911
DYS392	0.1376	0.0946	0.2415	0.026	0.2157
DYS393	0.15	0.1078	0.3283	0.0514	0.3044
DYS437	0.0859	0.0055	0.2329	0.0417	0.2111
DYS438	0.0238	0.006	0.1872	0.0245	0.0974
DYS439	0.0852	0.0646	0.1137	0.0117	0.1202
DYS443	0.0797	0.0576	0.126	0.0154	0.1259
DYS444	0.0759	0.0525	0.1125	0.012	0.1118
DYS447	0.0525	0.0169	0.105	0.0144	0.0957
DYS448	0.0446	0.0101	0.0807	0.0085	0.0701
DYS456	0.1545	0.0566	0.2614	0.0425	0.2821
DYS458	0.1157	0.0787	0.1977	0.0235	0.1863
DYS459a/b	0.0823	0.0305	0.327	0.0611	0.2656
DYS460	0.0726	0.0546	0.1114	0.0129	0.1113
DYS481	0.2332	0.1751	0.3285	0.0266	0.313
DYS508	0.0682	0.0093	0.095	0.0121	0.1044
DYS510	0.0681	0.04	0.1069	0.0177	0.1213
DYS520	0.1153	0.0906	0.1704	0.0162	0.1637
DYS522	0.0649	0.0159	0.1711	0.0205	0.1263
DYS527a/b	0.0754	0.0335	0.1283	0.016	0.1233
DYS531	0.0353	0.0237	0.0479	0.0055	0.0518
DYS533	0.084	0.0529	0.1573	0.0162	0.1325
DYS549	0.0813	0.0612	0.1511	0.0166	0.1311
DYS552	0.1363	0.0952	0.1654	0.0142	0.179
DYS557	0.0946	0.0642	0.1534	0.0148	0.1389
DYS576	0.1297	0.0853	0.2287	0.0258	0.2073
DYS587	0.0682	0.05	0.1238	0.0143	0.1112
DYS593	0.0063	0.0044	0.0171	0.0059	0.0239
DYS596	0.0147	0.0041	0.1413	0.0205	0.0762
DYS617	0.1163	0.0949	0.1624	0.0139	0.1581
DYS622	0.0702	0.0422	0.1026	0.0132	0.1097
DYS635	0.0918	0.0645	0.1312	0.0162	0.1404
DYS643	0.0301	0.0134	0.0397	0.0058	0.0476
DYS645	0.0106	0.0073	0.1955	0.0274	0.0927
Y_GATA_A10	0.1029	0.0823	0.1352	0.0134	0.1429
Y_GATA_H4	0.0869	0.0625	0.1306	0.0157	0.1341

## Sheet: Table S3
Supplementary Table 3 Allelic frequencies of 39 single-copy Y-STR loci included in the Y45 kit.
Alelle	DYS392	DYS389I	DYS447	DYS389II	DYS438	DYS549	DYS645	DYS596	DYS522	DYS391	DYS456	DYS19	DYS460	DYS388	DYS444	DYS552	DYS557	DYS437	DYS481	DYS533	DYS390	DYS520	DYS593	DYS510	DYS393	DYS617	Y_GATA_H4	DYS439	DYS635	DYS531	DYS643	DYS443	DYS576	DYS458	Y_GATA_A10	DYS448	DYS587	DYS622	DYS508
1
2
3
4
5
6										0.0070922
7										0
8							0.943262			0.0283688			0.0070922																		0.0283688
9					0.0141844		0.0567376			0.695035			0.255319	0.0070922						0.0212766											0.0425532								0.0070922
10					0.737589	0.0070922			0.120567	0.248227			0.531915	0.148936	0.0070922					0.212766							0.113475	0.0496454		0.134752	0.241135								0.035461
11	0.134752	0.0141844			0.219858	0.0921986			0.397163	0.0212766			0.184397	0.0070922	0.269504		0.0070922			0.446809					0.0070922	0.113475	0.361702	0.333333		0.659574	0.446809				0.0070922				0.0921986
12	0.106383	0.524823			0.0141844	0.546099			0.382979		0.0070922	0.0070922	0.0212766	0.695035	0.248227		0			0.304965					0.382979	0.751773	0.48227	0.404255		0.184397	0.198582	0.141844			0				0.744681
13	0.41844	0.276596			0.0141844	0.297872			0.0567376		0.0141844	0.035461		0.070922	0.347518		0.0319149			0.0070922					0.333333	0.120567	0.0425532	0.191489		0.0212766	0.0425532	0.446809			0.0283688				0.0992908
14	0.333333	0.163121				0.0567376		0.269504	0.0425532		0.184397	0.219858		0.070922	0.0992908		0.432624	0.595745		0.0070922				0.0070922	0.219858	0.0141844		0.0212766				0.184397	0.0070922	0.0141844	0.29078				0.0141844
15	0.0070922	0.0212766						0.609929			0.524823	0.468085			0.0283688		0.187943	0.397163					0.404255	0.0212766	0.0567376							0.177305	0.0283688	0.177305	0.390071			0.0070922	0.0070922
16								0.0992908			0.184397	0.205674					0.177305	0.0070922					0.475177	0.0851064								0.0070922	0.0851064	0.141844	0.198582			0.0070922
17								0.0212766			0.0780142	0.0567376					0.0780142						0.120567	0.41844								0.035461	0.170213	0.241135	0.0851064		0.0070922	0.219858
18											0.0070922	0.0070922					0.035461							0.35461								0.0070922	0.375887	0.234043		0.375887	0.156028	0.319149
19																	0.0425532							0.0992908					0.141844				0.198582	0.156028		0.297872	0.340426	0.269504
20																	0		0.0070922					0.0141844					0.276596				0.0851064	0.0212766		0.234043	0.248227	0.0780142
21			0.0070922														0.0070922		0.035461			0.0141844							0.29078				0.0496454	0.0141844		0.070922	0.12766	0.0567376
22			0.0141844																0.134752		0.0496454	0.595745							0.170213							0.0212766	0.0567376	0.0425532
23			0.191489													0.0070922			0.326241		0.48227	0.255319							0.0780142								0.0567376
24			0.22695													0.0496454			0.177305		0.248227	0.0496454							0.0425532								0.0070922
25			0.205674													0.368794			0.212766		0.205674	0.0567376
26			0.141844	0.0070922												0.35461			0.0567376		0.0141844	0.0283688
27			0.141844	0.035461												0.134752			0.035461
28			0.0567376	0.304965												0.0567376			0.0141844
29			0.0141844	0.312057												0.0283688
30				0.22695
31				0.0780142
32				0.035461
Gene Diversity	0.689159	0.625228	0.83151	0.754813	0.409929	0.605572	0.107801	0.548936	0.680851	0.457244	0.654813	0.690578	0.621783	0.488045	0.739514	0.718642	0.741059	0.49078	0.798379	0.666261	0.665552	0.577305	0.600507	0.686221	0.695542	0.410132	0.626342	0.69078	0.787538	0.516008	0.703343	0.718541	0.778014	0.816109	0.720871	0.714792	0.780851	0.771429	0.428571

## Sheet: Table S4
Supplementary Table 4 Allelic frequencies of three multi-copy Y-STR loci included in the Y45 kit.
Alelle	DYS385	DYS527	DYS459
6,6			0.0070922
7,7			0.0070922
7,9			0.141844
8,8			0.0921986
8,9			0.0638298
9,10			0.0567376
9,19	0.0070922
9,7			0.0141844
9,9			0.602837
10,10			0.0141844
10,16	0.0070922
11,11	0.0141844
11,12	0.0070922
11,15	0.0070922
11,16	0.0141844
11,19	0.0425532
11,20	0.0070922
12,12	0.0212766
12,13	0.0212766
12,13,19,21	0.0070922
12,14	0.0070922
12,16	0.035461
12,17	0.035461
12,18	0.0283688
12,19	0.035461
12,20	0.0425532
12,21	0.0141844
12,22	0.0070922
12,24	0.0070922
13,13	0.106383
13,14	0.0425532
13,15	0.0141844
13,16	0.0070922
13,16,19	0.0070922
13,17	0.0425532
13,17,18	0.0070922
13,18	0.0780142
13,18,19	0.0070922
13,19	0.0496454
13,20	0.0212766
13,21	0.035461
13,24	0.0070922
14,15	0.0141844
14,16	0.0141844
14,18	0.0496454
14,19	0.0070922
14,21	0.0070922
14,22	0.0070922
15,15	0.0212766
15,17	0.0070922
15,19	0.0141844
15,20	0.0070922
16,16	0.0070922
16,17	0.0141844
16,19	0.0070922
16,20	0.0141844
18,18	0.0141844
18,24		0.0070922
19,19		0.0070922
19,20		0.0638298
19,21		0.0212766
19,23		0.0212766
19,24		0.0141844
20,20		0.0070922
20,21		0.0212766
20,22		0.0567376
20,23		0.0567376
20,24		0.0567376
20,25		0.0212766
20,26		0.0070922
21,20		0.0070922
21,21		0.0638298
21,22		0.120567
21,23		0.0780142
21,24		0.0283688
21,26		0.0070922
22,21		0.0141844
22,22		0.070922
22,23		0.0921986
22,24		0.0425532
22,26		0.0070922
23,23		0.035461
23,24		0.0141844
23,24,25		0.0070922
23,25		0.0141844
24,19		0.0070922
24,20		0.0141844
24,24		0.0070922
25,25		0.0070922
Gene Diversity	0.966565	0.947518	0.604458
